# Supplementary material for: Genomic Prediction and Genome-Wide Association Studies of Flour Yield and Alveograph Quality Traits Using Advanced Winter Wheat Breeding Material
Source: Genes (Basel). 2019 Aug 31;10(9):669. doi: 10.3390/genes10090669 (PMC6770321; doi:10.3390/genes10090669)
Supplement: Supplementary file 1 [file genes-10-00669-s001.zip]

Archive with 4 entries (2 files):
- genes-580651-SI/
- genes-580651-SI/genes-580651-supple/
- genes-580651-SI/genes-580651-supple/Table_S1.xlsx
- genes-580651-SI/genes-580651-supple/Table_S2.csv
