# Supplementary material for: Genomic Prediction and Genome-Wide Association Studies of Flour Yield and Alveograph Quality Traits Using Advanced Winter Wheat Breeding Material
Source: Genes (Basel). 2019 Aug 31;10(9):669. doi: 10.3390/genes10090669 (PMC6770321; doi:10.3390/genes10090669)
Supplement: Supplementary file 1 [file genes-10-00669-s001.zip › genes-580651-SI/genes-580651-supple/Table_S1.xlsx]

## Sheet: Ark1
Table S1. Phenotypic data.
Line	Set	Flour yield	Alveo P	Alveo L	Alveo W
NOS_WW_Line_1	2014	62.5	66	53	117
NOS_WW_Line_2	2014	68.5	81	44	129
NOS_WW_Line_3	2014	68.5	50	69	105
NOS_WW_Line_4	2014	71.3	46	57	80
NOS_WW_Line_5	2014	68.7	45	78	113
NOS_WW_Line_6	2014	74	61	51	105
NOS_WW_Line_7	2014	69.1	83	52	161
NOS_WW_Line_8	2014	62.1	87	50	153
NOS_WW_Line_9	2014	71.9	81	80	206
NOS_WW_Line_10	2014	69.5	109	55	213
NOS_WW_Line_11	2014	68.1	118	55	236
NOS_WW_Line_12	2014	67	81	44	151
NOS_WW_Line_13	2014	70.7	79	60	162
NOS_WW_Line_14	2014	65.7	84	56	168
NOS_WW_Line_15	2014	72.3	NA	NA	NA
NOS_WW_Line_16	2014	68.8	167	38	265
NOS_WW_Line_17	2014	71	116	46	201
NOS_WW_Line_18	2014	61.9	92	68	218
NOS_WW_Line_19	2014	70.1	124	48	231
NOS_WW_Line_20	2014	69.5	125	65	282
NOS_WW_Line_21	2014	67.4	66	72	154
NOS_WW_Line_22	2014	72.1	119	47	204
NOS_WW_Line_23	2014	69.7	96	60	198
NOS_WW_Line_24	2014	69.9	108	62	284
NOS_WW_Line_25	2014	69.3	70	56	129
NOS_WW_Line_26	2014	71.4	102	55	209
NOS_WW_Line_27	2014	70.3	56	63	119
NOS_WW_Line_28	2014	73.2	85	49	158
NOS_WW_Line_29	2014	74.2	84	40	126
NOS_WW_Line_30	2014	67.1	71	54	128
NOS_WW_Line_31	2014	71.5	63	61	124
NOS_WW_Line_32	2014	71.2	57	73	125
NOS_WW_Line_33	2014	70.3	73	58	140
NOS_WW_Line_34	2014	72.6	74	55	133
NOS_WW_Line_35	2014	71	64	65	128
NOS_WW_Line_36	2014	73.3	76	52	133
NOS_WW_Line_37	2014	73.5	70	59	129
NOS_WW_Line_38	2014	73.1	71	52	123
NOS_WW_Line_39	2014	76	65	54	112
NOS_WW_Line_40	2014	74.6	80	54	148
NOS_WW_Line_41	2014	70.3	74	39	106
NOS_WW_Line_42	2014	72.7	93	44	148
NOS_WW_Line_43	2014	73.3	81	55	146
NOS_WW_Line_44	2014	72.9	57	61	102
NOS_WW_Line_45	2014	73.2	101	52	205
NOS_WW_Line_46	2014	73.5	102	36	143
NOS_WW_Line_47	2014	69.7	90	45	140
NOS_WW_Line_48	2014	69.9	97	58	206
NOS_WW_Line_49	2014	73.1	72	56	132
NOS_WW_Line_50	2014	67.7	64	67	141
NOS_WW_Line_51	2014	71.7	82	45	124
NOS_WW_Line_52	2014	73.5	73	54	128
NOS_WW_Line_53	2014	71.5	55	73	108
NOS_WW_Line_54	2014	70.8	74	59	141
NOS_WW_Line_55	2014	72.6	103	49	188
NOS_WW_Line_56	2014	75	104	27	121
NOS_WW_Line_57	2014	70	201	29	261
NOS_WW_Line_58	2014	68.2	100	39	148
NOS_WW_Line_59	2014	69.1	76	72	198
NOS_WW_Line_60	2014	67.7	90	46	152
NOS_WW_Line_61	2014	72.5	74	74	188
NOS_WW_Line_62	2014	70.3	78	57	164
NOS_WW_Line_63	2014	72.2	97	68	241
NOS_WW_Line_64	2014	66.4	79	62	163
NOS_WW_Line_65	2014	71.7	55	45	83
NOS_WW_Line_66	2014	73.5	51	56	87
NOS_WW_Line_67	2014	74.3	42	39	53
NOS_WW_Line_68	2014	69.2	89	71	233
NOS_WW_Line_69	2014	71.9	77	62	169
NOS_WW_Line_70	2014	73.7	41	59	67
NOS_WW_Line_71	2014	70.7	74	46	118
NOS_WW_Line_72	2014	73.7	112	51	225
NOS_WW_Line_73	2014	72.2	106	68	263
NOS_WW_Line_74	2014	73.7	60	60	111
NOS_WW_Line_75	2014	70.8	35	95	81
NOS_WW_Line_76	2014	74.2	45	59	80
NOS_WW_Line_77	2014	72.3	65	57	120
NOS_WW_Line_78	2014	71.1	71	50	120
NOS_WW_Line_79	2014	76	57	81	127
NOS_WW_Line_80	2014	76.1	63	52	103
NOS_WW_Line_81	2014	70.6	68	58	128
NOS_WW_Line_82	2014	70.6	70	55	120
NOS_WW_Line_83	2014	71	91	51	169
NOS_WW_Line_84	2014	74.3	88	43	134
NOS_WW_Line_85	2014	72.5	53	56	89
NOS_WW_Line_86	2014	68.4	43	76	98
NOS_WW_Line_87	2014	74.1	90	47	151
NOS_WW_Line_88	2014	71.8	83	53	160
NOS_WW_Line_89	2014	73.3	130	36	198
NOS_WW_Line_90	2014	68.5	79	49	137
NOS_WW_Line_91	2014	76	67	50	112
NOS_WW_Line_92	2014	74.4	62	50	106
NOS_WW_Line_93	2014	72.2	66	53	117
NOS_WW_Line_94	2014	74.4	68	47	109
NOS_WW_Line_95	2014	75.7	66	54	118
NOS_WW_Line_96	2014	75.4	66	50	113
NOS_WW_Line_97	2014	74	87	39	130
NOS_WW_Line_98	2014	75.1	74	54	131
NOS_WW_Line_99	2014	72.1	70	58	131
NOS_WW_Line_100	2014	71.7	102	40	160
NOS_WW_Line_101	2014	73.1	63	51	112
NOS_WW_Line_102	2014	71.2	65	54	115
NOS_WW_Line_103	2014	75	74	48	121
NOS_WW_Line_104	2014	71.7	54	63	116
NOS_WW_Line_105	2014	70.8	59	51	105
NOS_WW_Line_106	2014	77.3	75	54	134
NOS_WW_Line_107	2014	67.7	59	70	125
NOS_WW_Line_108	2014	69.3	48	96	126
NOS_WW_Line_109	2014	74	83	58	163
NOS_WW_Line_110	2014	69.2	48	73	106
NOS_WW_Line_111	2014	75.6	89	60	175
NOS_WW_Line_112	2014	72.8	86	37	118
NOS_WW_Line_113	2014	71.4	101	36	143
NOS_WW_Line_114	2014	73.8	119	44	203
NOS_WW_Line_115	2014	71.4	66	75	142
NOS_WW_Line_116	2014	68.1	86	54	164
NOS_WW_Line_117	2014	73.8	81	54	153
NOS_WW_Line_118	2014	70.3	81	59	161
NOS_WW_Line_119	2014	74	62	72	132
NOS_WW_Line_120	2014	71.3	93	44	150
NOS_WW_Line_121	2014	74.8	90	59	172
NOS_WW_Line_122	2014	71.5	79	63	169
NOS_WW_Line_123	2014	73	72	53	123
NOS_WW_Line_124	2014	70.5	82	50	139
NOS_WW_Line_125	2014	70.8	82	40	121
NOS_WW_Line_126	2014	76.5	97	48	168
NOS_WW_Line_127	2014	71.1	88	50	146
NOS_WW_Line_128	2014	70.6	102	38	148
NOS_WW_Line_129	2014	69.9	83	50	140
NOS_WW_Line_130	2014	70.8	88	28	96
NOS_WW_Line_131	2014	74.4	100	46	174
NOS_WW_Line_132	2014	69.3	92	42	142
NOS_WW_Line_133	2014	72.7	74	53	129
NOS_WW_Line_134	2014	72	120	29	141
NOS_WW_Line_135	2014	65.5	66	72	144
NOS_WW_Line_136	2014	69.3	117	39	185
NOS_WW_Line_137	2014	70.4	71	50	110
NOS_WW_Line_138	2014	70.2	73	64	153
NOS_WW_Line_139	2014	73.6	107	46	193
NOS_WW_Line_140	2014	66.7	71	49	119
NOS_WW_Line_141	2014	71	47	95	125
NOS_WW_Line_142	2014	67.8	75	53	136
NOS_WW_Line_143	2014	69.6	88	62	182
NOS_WW_Line_144	2014	66.8	52	65	100
NOS_WW_Line_145	2014	66.5	71	74	162
NOS_WW_Line_146	2014	69.5	55	63	100
NOS_WW_Line_147	2014	71.4	67	39	95
NOS_WW_Line_148	2014	65.6	61	65	116
NOS_WW_Line_149	2014	71.4	62	55	114
NOS_WW_Line_150	2014	72.8	69	56	127
NOS_WW_Line_151	2014	72.7	43	63	79
NOS_WW_Line_152	2014	69.8	39	61	66
NOS_WW_Line_153	2014	69.2	48	71	102
NOS_WW_Line_154	2014	69	41	49	64
NOS_WW_Line_155	2014	72.5	82	57	167
NOS_WW_Line_156	2014	73.5	47	47	68
NOS_WW_Line_157	2014	71.3	54	37	68
NOS_WW_Line_158	2014	72.2	108	31	135
NOS_WW_Line_159	2014	74.1	69	40	97
NOS_WW_Line_160	2014	74.5	76	38	107
NOS_WW_Line_161	2014	71.3	77	40	115
NOS_WW_Line_162	2014	68.6	61	54	107
NOS_WW_Line_163	2014	69.1	90	44	150
NOS_WW_Line_164	2014	71.7	57	66	118
NOS_WW_Line_165	2014	71.3	79	58	155
NOS_WW_Line_166	2014	71.2	70	51	117
NOS_WW_Line_167	2014	74.6	101	43	162
NOS_WW_Line_168	2014	68.7	78	45	128
NOS_WW_Line_169	2014	72.7	81	53	150
NOS_WW_Line_170	2014	69.6	53	75	114
NOS_WW_Line_171	2014	72.7	73	63	150
NOS_WW_Line_172	2014	69.5	43	77	92
NOS_WW_Line_173	2014	71	92	33	116
NOS_WW_Line_174	2014	69.7	120	41	207
NOS_WW_Line_175	2014	70.9	113	49	204
NOS_WW_Line_176	2014	72.8	82	55	147
NOS_WW_Line_177	2014	73.1	122	41	205
NOS_WW_Line_178	2014	63.8	62	54	100
NOS_WW_Line_179	2014	63.3	58	59	111
NOS_WW_Line_180	2014	70.1	68	71	154
NOS_WW_Line_181	2014	70.3	86	35	125
NOS_WW_Line_182	2014	69.7	52	84	124
NOS_WW_Line_183	2014	69.8	39	62	66
NOS_WW_Line_184	2014	70.6	46	52	65
NOS_WW_Line_185	2014	73.4	56	64	107
NOS_WW_Line_186	2014	72.8	62	46	88
NOS_WW_Line_187	2014	71.7	53	71	112
NOS_WW_Line_188	2014	67.8	58	73	127
NOS_WW_Line_189	2014	72.3	69	79	172
NOS_WW_Line_190	2014	71.4	77	69	173
NOS_WW_Line_191	2014	73.9	56	64	112
NOS_WW_Line_192	2014	73.3	55	72	110
NOS_WW_Line_193	2014	68.6	44	80	101
NOS_WW_Line_194	2014	68.6	51	82	126
NOS_WW_Line_195	2014	70.4	51	74	107
NOS_WW_Line_196	2014	73.8	60	59	106
NOS_WW_Line_197	2014	68.4	45	57	75
NOS_WW_Line_198	2014	72.1	50	97	133
NOS_WW_Line_199	2014	69.2	39	97	107
NOS_WW_Line_200	2014	66.6	46	76	125
NOS_WW_Line_201	2014	66.6	72	80	193
NOS_WW_Line_202	2014	69.2	81	58	161
NOS_WW_Line_203	2014	67.5	62	89	201
NOS_WW_Line_204	2014	71.6	54	83	131
NOS_WW_Line_205	2014	66.3	59	98	193
NOS_WW_Line_206	2014	67.2	61	75	147
NOS_WW_Line_207	2014	67.3	76	75	203
NOS_WW_Line_208	2014	71.2	53	101	150
NOS_WW_Line_209	2014	73.3	84	69	205
NOS_WW_Line_210	2014	65.9	77	90	237
NOS_WW_Line_211	2014	66	80	59	168
NOS_WW_Line_212	2014	65.4	58	93	175
NOS_WW_Line_213	2014	65.3	88	67	214
NOS_WW_Line_214	2014	71.1	74	70	160
NOS_WW_Line_215	2014	65.6	57	94	184
NOS_WW_Line_216	2014	66.1	61	80	143
NOS_WW_Line_217	2014	74	71	72	159
NOS_WW_Line_218	2014	69.1	35	102	104
NOS_WW_Line_219	2014	67.9	44	114	163
NOS_WW_Line_220	2014	70.2	56	88	140
NOS_WW_Line_221	2014	66.4	34	99	106
NOS_WW_Line_222	2014	68.4	59	86	156
NOS_WW_Line_223	2014	67	51	89	129
NOS_WW_Line_224	2014	72.9	63	54	107
NOS_WW_Line_225	2014	69.8	44	77	89
NOS_WW_Line_226	2014	71.6	68	46	108
NOS_WW_Line_227	2014	72.2	73	59	130
NOS_WW_Line_228	2014	72	50	79	110
NOS_WW_Line_229	2014	74.6	80	51	136
NOS_WW_Line_230	2014	67.6	63	60	126
NOS_WW_Line_231	2014	68.5	44	85	117
NOS_WW_Line_232	2014	67.9	61	83	162
NOS_WW_Line_233	2014	70.9	49	77	106
NOS_WW_Line_234	2014	69.7	71	68	149
NOS_WW_Line_235	2014	68.2	68	55	121
NOS_WW_Line_236	2014	75.8	44	59	73
NOS_WW_Line_237	2014	68.1	45	71	91
NOS_WW_Line_238	2014	70.6	77	49	132
NOS_WW_Line_239	2014	67.4	35	58	60
NOS_WW_Line_240	2014	71.4	71	50	112
NOS_WW_Line_241	2014	69.5	45	41	57
NOS_WW_Line_242	2014	76.9	45	63	79
NOS_WW_Line_243	2014	72.2	53	47	81
NOS_WW_Line_244	2014	68.9	52	77	118
NOS_WW_Line_245	2014	73	62	70	128
NOS_WW_Line_246	2014	68.1	91	48	166
NOS_WW_Line_247	2014	70.1	79	48	137
NOS_WW_Line_248	2014	71.6	101	41	164
NOS_WW_Line_249	2014	69.9	89	34	119
NOS_WW_Line_250	2014	68.4	58	71	129
NOS_WW_Line_251	2014	73.1	73	47	120
NOS_WW_Line_252	2014	66.4	71	57	134
NOS_WW_Line_253	2014	66.4	66	68	133
NOS_WW_Line_254	2014	73	119	44	206
NOS_WW_Line_255	2014	72.8	114	41	183
NOS_WW_Line_256	2014	74.6	124	38	190
NOS_WW_Line_257	2014	66.4	72	45	111
NOS_WW_Line_258	2014	70.3	92	31	116
NOS_WW_Line_259	2014	71.9	96	41	149
NOS_WW_Line_260	2014	72.2	117	29	144
NOS_WW_Line_261	2014	73.3	100	41	159
NOS_WW_Line_262	2014	72.9	103	36	144
NOS_WW_Line_263	2014	73.1	114	27	132
NOS_WW_Line_264	2014	68.6	73	40	107
NOS_WW_Line_265	2014	72	54	44	79
NOS_WW_Line_266	2014	70.8	66	28	67
NOS_WW_Line_267	2014	73.2	75	46	119
NOS_WW_Line_268	2014	71.7	65	40	93
NOS_WW_Line_269	2014	74.5	86	50	140
NOS_WW_Line_270	2014	72.2	60	64	122
NOS_WW_Line_271	2014	77.1	86	44	140
NOS_WW_Line_272	2014	69.6	49	56	81
NOS_WW_Line_273	2014	75	69	53	119
NOS_WW_Line_274	2014	77.2	93	53	170
NOS_WW_Line_275	2014	69.3	48	86	116
NOS_WW_Line_276	2014	69.8	55	56	96
NOS_WW_Line_277	2014	70.4	76	44	127
NOS_WW_Line_278	2014	69.8	67	58	134
NOS_WW_Line_279	2014	70	45	81	107
NOS_WW_Line_280	2014	68	59	74	142
NOS_WW_Line_281	2014	67.7	78	50	135
NOS_WW_Line_282	2014	76.1	45	82	104
NOS_WW_Line_283	2014	72.1	89	60	191
NOS_WW_Line_284	2014	72.6	71	59	139
NOS_WW_Line_285	2014	69.5	83	48	143
NOS_WW_Line_286	2014	69.4	72	57	151
NOS_WW_Line_287	2014	73.1	105	49	196
NOS_WW_Line_288	2014	74.4	100	38	152
NOS_WW_Line_289	2014	74.6	82	42	127
NOS_WW_Line_290	2014	69.8	38	66	71
NOS_WW_Line_291	2014	71.4	48	69	89
NOS_WW_Line_292	2014	73.3	72	54	121
NOS_WW_Line_293	2014	72.5	62	60	123
NOS_WW_Line_294	2014	67.7	73	41	106
NOS_WW_Line_295	2014	72.5	57	67	108
NOS_WW_Line_296	2014	72	66	60	128
NOS_WW_Line_297	2014	68.1	111	41	172
NOS_WW_Line_298	2014	71.6	61	84	155
NOS_WW_Line_299	2014	70.7	67	68	141
NOS_WW_Line_300	2014	73.7	54	68	109
NOS_WW_Line_301	2014	71.2	58	75	135
NOS_WW_Line_302	2014	70.8	77	74	188
NOS_WW_Line_303	2014	72.7	49	55	78
NOS_WW_Line_304	2014	68	60	77	160
NOS_WW_Line_305	2014	69.2	67	69	169
NOS_WW_Line_306	2014	68.8	53	77	119
NOS_WW_Line_307	2014	71.7	73	56	144
NOS_WW_Line_308	2014	NA	NA	NA	NA
NOS_WW_Line_309	2014	73.1	122	41	188
NOS_WW_Line_310	2014	70.8	92	56	178
NOS_WW_Line_311	2014	71.6	60	72	120
NOS_WW_Line_312	2014	73.6	53	76	107
NOS_WW_Line_313	2014	71.8	43	97	110
NOS_WW_Line_314	2014	73.1	40	103	115
NOS_WW_Line_315	2014	73.1	60	91	155
NOS_WW_Line_316	2014	72.1	106	65	241
NOS_WW_Line_317	2014	69	81	50	145
NOS_WW_Line_318	2014	69.9	54	73	124
NOS_WW_Line_319	2014	72.8	60	47	91
NOS_WW_Line_320	2014	76	115	36	169
NOS_WW_Line_321	2014	73.4	58	53	102
NOS_WW_Line_322	2015	70.4	71	33	88
NOS_WW_Line_323	2015	73.4	52	58	86
NOS_WW_Line_324	2015	69.2	83	56	166
NOS_WW_Line_325	2015	70.6	38	65	60
NOS_WW_Line_326	2015	71.1	52	73	116
NOS_WW_Line_327	2015	74.7	80	44	126
NOS_WW_Line_328	2015	73	96	44	158
NOS_WW_Line_329	2015	73.9	75	44	111
NOS_WW_Line_330	2015	74.9	93	34	120
NOS_WW_Line_331	2015	73.3	82	39	115
NOS_WW_Line_332	2015	72.8	84	41	125
NOS_WW_Line_333	2015	71.9	58	56	97
NOS_WW_Line_334	2015	67.5	71	56	129
NOS_WW_Line_335	2015	69.7	96	46	164
NOS_WW_Line_336	2015	67.8	85	54	155
NOS_WW_Line_337	2015	69.1	100	70	248
NOS_WW_Line_338	2015	71.5	98	58	202
NOS_WW_Line_339	2015	70.6	71	66	151
NOS_WW_Line_340	2015	66.5	87	51	164
NOS_WW_Line_341	2015	70.3	110	43	183
NOS_WW_Line_342	2015	72.3	58	61	113
NOS_WW_Line_343	2015	70.9	87	56	161
NOS_WW_Line_344	2015	72.9	95	55	179
NOS_WW_Line_345	2015	72.4	118	46	203
NOS_WW_Line_346	2015	69.8	64	86	157
NOS_WW_Line_347	2015	68.4	79	67	167
NOS_WW_Line_348	2015	69.7	70	67	142
NOS_WW_Line_349	2015	61.5	51	73	103
NOS_WW_Line_350	2015	NA	54	72	112
NOS_WW_Line_351	2015	71.6	51	61	91
NOS_WW_Line_352	2015	69.5	59	81	132
NOS_WW_Line_353	2015	66.7	48	51	74
NOS_WW_Line_354	2015	73.4	75	71	153
NOS_WW_Line_355	2015	66.4	77	52	131
NOS_WW_Line_356	2015	70.5	135	56	293
NOS_WW_Line_357	2015	68.8	124	45	213
NOS_WW_Line_358	2015	66.5	112	52	203
NOS_WW_Line_359	2015	67.8	100	43	157
NOS_WW_Line_360	2015	62.6	113	46	194
NOS_WW_Line_361	2015	65.8	111	41	174
NOS_WW_Line_362	2015	67.4	87	56	167
NOS_WW_Line_363	2015	66.7	133	45	236
NOS_WW_Line_364	2015	70.5	126	53	253
NOS_WW_Line_365	2015	64.8	134	41	227
NOS_WW_Line_366	2015	69.7	138	52	271
NOS_WW_Line_367	2015	60.8	78	57	138
NOS_WW_Line_368	2015	68.4	93	29	106
NOS_WW_Line_369	2015	63.5	111	46	183
NOS_WW_Line_370	2015	69.1	50	62	89
NOS_WW_Line_371	2015	67.6	89	40	122
NOS_WW_Line_372	2015	68.1	88	53	166
NOS_WW_Line_373	2015	66.7	79	48	135
NOS_WW_Line_374	2015	62.3	66	67	145
NOS_WW_Line_375	2015	67.8	52	87	121
NOS_WW_Line_376	2015	64.3	62	77	156
NOS_WW_Line_377	2015	65	58	78	140
NOS_WW_Line_378	2015	61.9	79	58	160
NOS_WW_Line_379	2015	68.1	54	42	74
NOS_WW_Line_380	2015	68.6	57	66	108
NOS_WW_Line_381	2015	64.5	44	81	94
NOS_WW_Line_382	2015	65.9	61	73	132
NOS_WW_Line_383	2015	66.9	80	38	108
NOS_WW_Line_384	2015	69.9	67	51	108
NOS_WW_Line_385	2015	66.5	86	43	139
NOS_WW_Line_386	2015	65.4	61	86	155
NOS_WW_Line_387	2015	66.2	39	78	84
NOS_WW_Line_388	2015	65.4	103	46	179
NOS_WW_Line_389	2015	67.9	88	53	163
NOS_WW_Line_390	2015	68.5	93	50	176
NOS_WW_Line_391	2015	67.4	64	82	180
NOS_WW_Line_392	2015	62.1	84	42	127
NOS_WW_Line_393	2015	69.8	101	36	143
NOS_WW_Line_394	2015	62.8	93	47	159
NOS_WW_Line_395	2015	71.7	99	39	149
NOS_WW_Line_396	2015	63.4	107	38	153
NOS_WW_Line_397	2015	70.4	122	42	197
NOS_WW_Line_398	2015	67.9	130	39	194
NOS_WW_Line_399	2015	69.9	70	49	110
NOS_WW_Line_400	2015	66.4	63	40	85
NOS_WW_Line_401	2015	65.1	58	63	103
NOS_WW_Line_402	2015	65.9	57	37	72
NOS_WW_Line_403	2015	67.1	56	41	78
NOS_WW_Line_404	2015	69.8	58	65	122
NOS_WW_Line_405	2015	71.7	70	51	114
NOS_WW_Line_406	2015	69.1	109	31	140
NOS_WW_Line_407	2015	70.2	75	33	93
NOS_WW_Line_408	2015	70.4	50	42	68
NOS_WW_Line_409	2015	72.6	66	41	99
NOS_WW_Line_410	2015	71	50	56	84
NOS_WW_Line_411	2015	70.2	58	70	122
NOS_WW_Line_412	2015	72.3	70	53	120
NOS_WW_Line_413	2015	67.2	69	70	148
NOS_WW_Line_414	2015	68.1	61	67	124
NOS_WW_Line_415	2015	69.9	64	57	113
NOS_WW_Line_416	2015	67.3	65	69	138
NOS_WW_Line_417	2015	72.1	64	43	91
NOS_WW_Line_418	2015	71.3	75	21	68
NOS_WW_Line_419	2015	68.5	92	40	135
NOS_WW_Line_420	2015	69.5	88	32	114
NOS_WW_Line_421	2015	71.2	71	28	77
NOS_WW_Line_422	2015	71.8	40	36	50
NOS_WW_Line_423	2015	65.9	59	54	104
NOS_WW_Line_424	2015	66.9	38	44	51
NOS_WW_Line_425	2015	68.3	36	74	77
NOS_WW_Line_426	2015	66.2	48	61	91
NOS_WW_Line_427	2015	68.8	37	58	64
NOS_WW_Line_428	2015	68.6	47	54	77
NOS_WW_Line_429	2015	68.8	38	64	71
NOS_WW_Line_430	2015	65.8	47	46	68
NOS_WW_Line_431	2015	74.1	56	42	79
NOS_WW_Line_432	2015	71.1	32	50	45
NOS_WW_Line_433	2015	72.2	42	47	61
NOS_WW_Line_434	2015	66	99	55	196
NOS_WW_Line_435	2015	62.5	83	67	199
NOS_WW_Line_436	2015	71.1	95	50	170
NOS_WW_Line_437	2015	67.1	148	34	216
NOS_WW_Line_438	2015	69.6	142	41	252
NOS_WW_Line_439	2015	66.8	167	40	283
NOS_WW_Line_440	2015	71.9	115	37	178
NOS_WW_Line_441	2015	68.4	120	59	276
NOS_WW_Line_442	2015	69	120	39	191
NOS_WW_Line_443	2015	62.1	128	37	195
NOS_WW_Line_444	2015	69.4	76	59	138
NOS_WW_Line_445	2015	71.8	50	56	82
NOS_WW_Line_446	2015	68.1	56	52	92
NOS_WW_Line_447	2015	69.8	117	43	211
NOS_WW_Line_448	2015	72.5	53	47	79
NOS_WW_Line_449	2015	70.7	63	38	86
NOS_WW_Line_450	2015	65.6	51	51	86
NOS_WW_Line_451	2015	66.6	70	37	92
NOS_WW_Line_452	2015	68.2	87	33	111
NOS_WW_Line_453	2015	65.8	50	31	57
NOS_WW_Line_454	2015	71.3	99	29	117
NOS_WW_Line_455	2015	62.8	53	54	96
NOS_WW_Line_456	2015	68.8	93	29	112
NOS_WW_Line_457	2015	71.1	97	33	132
NOS_WW_Line_458	2015	70.7	51	44	74
NOS_WW_Line_459	2015	71.5	72	32	89
NOS_WW_Line_460	2015	71.9	50	50	74
NOS_WW_Line_461	2015	69.3	73	27	78
NOS_WW_Line_462	2015	72.4	66	29	75
NOS_WW_Line_463	2015	69.8	84	42	126
NOS_WW_Line_464	2015	69.5	45	58	74
NOS_WW_Line_465	2015	68.5	57	42	83
NOS_WW_Line_466	2015	67.7	77	26	85
NOS_WW_Line_467	2015	71.4	68	27	73
NOS_WW_Line_468	2015	65.9	112	39	170
NOS_WW_Line_469	2015	62.8	85	45	140
NOS_WW_Line_470	2015	62.5	103	40	160
NOS_WW_Line_471	2015	64.5	97	35	138
NOS_WW_Line_472	2015	72.5	100	30	119
NOS_WW_Line_473	2015	72.1	53	34	61
NOS_WW_Line_474	2015	64.1	60	42	90
NOS_WW_Line_475	2015	73.7	85	27	93
NOS_WW_Line_476	2015	68.5	108	32	143
NOS_WW_Line_477	2015	70.8	90	40	134
NOS_WW_Line_478	2015	67.9	68	58	119
NOS_WW_Line_479	2015	70.2	84	35	115
NOS_WW_Line_480	2015	71.6	85	47	148
NOS_WW_Line_481	2015	71	126	27	149
NOS_WW_Line_482	2015	69.6	94	38	136
NOS_WW_Line_483	2015	68.7	111	29	131
NOS_WW_Line_484	2015	73.1	38	50	55
NOS_WW_Line_485	2015	66.5	53	61	100
NOS_WW_Line_486	2015	66.7	63	75	149
NOS_WW_Line_487	2015	65	84	61	182
NOS_WW_Line_488	2015	70.4	81	40	125
NOS_WW_Line_489	2015	70.9	54	81	118
NOS_WW_Line_490	2015	70.5	48	68	94
NOS_WW_Line_491	2015	66.1	55	44	76
NOS_WW_Line_492	2015	70.5	50	72	96
NOS_WW_Line_493	2015	71	46	78	98
NOS_WW_Line_494	2015	69.6	64	65	128
NOS_WW_Line_495	2015	71.2	50	93	124
NOS_WW_Line_496	2015	70.8	52	47	73
NOS_WW_Line_497	2015	71.9	56	76	112
NOS_WW_Line_498	2015	63.9	67	39	96
NOS_WW_Line_499	2015	70.7	63	45	98
NOS_WW_Line_500	2015	68.8	83	47	142
NOS_WW_Line_501	2015	72.4	76	36	106
NOS_WW_Line_502	2015	74	84	39	130
NOS_WW_Line_503	2015	66.1	49	79	115
NOS_WW_Line_504	2015	69.2	61	59	119
NOS_WW_Line_505	2015	72.7	110	52	214
NOS_WW_Line_506	2015	72.4	75	58	145
NOS_WW_Line_507	2015	72	97	56	194
NOS_WW_Line_508	2015	66.1	61	41	87
NOS_WW_Line_509	2015	70.6	55	71	104
NOS_WW_Line_510	2015	68.4	102	40	157
NOS_WW_Line_511	2015	69.2	75	65	165
NOS_WW_Line_512	2015	68.8	99	43	167
NOS_WW_Line_513	2015	68.1	107	51	199
NOS_WW_Line_514	2015	66.4	93	73	225
NOS_WW_Line_515	2015	71.3	71	53	122
NOS_WW_Line_516	2015	73.1	58	61	110
NOS_WW_Line_517	2015	65.9	106	44	177
NOS_WW_Line_518	2015	66.3	97	36	133
NOS_WW_Line_519	2015	70.1	95	65	204
NOS_WW_Line_520	2015	69.2	97	70	237
NOS_WW_Line_521	2015	69.5	98	75	259
NOS_WW_Line_522	2015	68.7	97	42	152
NOS_WW_Line_523	2015	63.7	75	71	185
NOS_WW_Line_524	2015	66.1	69	50	117
NOS_WW_Line_525	2015	68.7	86	47	146
NOS_WW_Line_526	2015	65.2	80	50	144
NOS_WW_Line_527	2015	69.6	86	56	169
NOS_WW_Line_528	2015	66.1	71	76	169
NOS_WW_Line_529	2015	68.7	74	59	140
NOS_WW_Line_530	2015	72.4	79	56	151
NOS_WW_Line_531	2015	71.9	50	60	83
NOS_WW_Line_532	2015	70.7	120	48	230
NOS_WW_Line_533	2015	69.8	148	38	241
NOS_WW_Line_534	2015	70.1	89	40	135
NOS_WW_Line_535	2015	70.6	88	53	165
NOS_WW_Line_536	2015	68.7	57	74	135
NOS_WW_Line_537	2015	70.7	43	78	93
NOS_WW_Line_538	2015	71.8	80	30	93
NOS_WW_Line_539	2015	67.7	55	55	97
NOS_WW_Line_540	2015	69.8	46	52	78
NOS_WW_Line_541	2015	69.5	54	42	79
NOS_WW_Line_542	2015	65.7	53	51	96
NOS_WW_Line_543	2015	71.9	35	37	40
NOS_WW_Line_544	2015	68.3	37	61	71
NOS_WW_Line_545	2015	68.8	108	40	163
NOS_WW_Line_546	2015	68.8	86	61	185
NOS_WW_Line_547	2015	70.5	134	34	196
NOS_WW_Line_548	2015	71.4	85	51	153
NOS_WW_Line_549	2015	66.4	92	64	189
NOS_WW_Line_550	2015	72	74	57	132
NOS_WW_Line_551	2015	69.7	54	58	92
NOS_WW_Line_552	2015	66.7	66	59	112
NOS_WW_Line_553	2015	68.7	95	42	137
NOS_WW_Line_554	2015	64.3	94	54	181
NOS_WW_Line_555	2015	65.1	70	33	84
NOS_WW_Line_556	2015	66.6	76	39	108
NOS_WW_Line_557	2015	73.3	80	38	115
NOS_WW_Line_558	2015	71	64	38	83
NOS_WW_Line_559	2015	70.7	99	40	147
NOS_WW_Line_560	2015	72.5	64	57	113
NOS_WW_Line_561	2015	70.2	60	43	83
NOS_WW_Line_562	2015	74.8	77	31	92
NOS_WW_Line_563	2015	68.2	47	83	106
NOS_WW_Line_564	2015	70.3	47	51	71
NOS_WW_Line_565	2015	70.9	41	61	66
NOS_WW_Line_566	2015	65.6	48	86	120
NOS_WW_Line_567	2015	70.3	48	88	110
NOS_WW_Line_568	2015	68.6	40	77	82
NOS_WW_Line_569	2015	68.7	46	89	110
NOS_WW_Line_570	2015	68.2	52	66	103
NOS_WW_Line_571	2015	67.4	44	69	85
NOS_WW_Line_572	2015	68.1	41	49	62
NOS_WW_Line_573	2015	70.2	53	71	112
NOS_WW_Line_574	2015	69	65	60	124
NOS_WW_Line_575	2015	69.7	53	58	93
NOS_WW_Line_576	2015	73.2	54	45	78
NOS_WW_Line_577	2015	71.3	65	57	125
NOS_WW_Line_578	2015	70	71	44	106
NOS_WW_Line_579	2015	64.3	91	52	168
NOS_WW_Line_580	2015	65.9	59	61	119
NOS_WW_Line_581	2015	63.4	72	52	120
NOS_WW_Line_582	2015	65.1	88	53	162
NOS_WW_Line_583	2015	67.4	66	58	112
NOS_WW_Line_584	2015	68.9	90	82	222
NOS_WW_Line_585	2015	68.7	75	69	162
NOS_WW_Line_586	2015	68.1	76	76	179
NOS_WW_Line_587	2015	68	73	66	151
NOS_WW_Line_588	2015	67	111	45	195
NOS_WW_Line_589	2015	61	107	55	218
NOS_WW_Line_590	2015	61.4	107	60	233
NOS_WW_Line_591	2015	66.7	135	40	224
NOS_WW_Line_592	2015	67.2	102	36	143
NOS_WW_Line_593	2015	67.7	104	73	259
NOS_WW_Line_594	2015	66	94	48	165
NOS_WW_Line_595	2015	67.1	95	61	216
NOS_WW_Line_596	2015	70.7	75	65	175
NOS_WW_Line_597	2015	65.8	70	53	132
NOS_WW_Line_598	2015	65.8	68	54	124
NOS_WW_Line_599	2015	64.1	60	60	119
NOS_WW_Line_600	2015	69.5	71	63	152
NOS_WW_Line_601	2015	66.8	45	80	107
NOS_WW_Line_602	2015	67.8	51	69	107
NOS_WW_Line_603	2015	65.9	69	57	142
NOS_WW_Line_604	2015	69.7	63	55	115
NOS_WW_Line_605	2015	70	35	83	76
NOS_WW_Line_606	2015	66.8	48	74	106
NOS_WW_Line_607	2015	68.8	70	65	150
NOS_WW_Line_608	2015	68.6	57	52	109
NOS_WW_Line_609	2015	68.8	66	69	144
NOS_WW_Line_610	2015	66.4	53	58	108
NOS_WW_Line_611	2015	65.6	44	84	114
NOS_WW_Line_612	2015	67.4	64	42	94
NOS_WW_Line_613	2015	72.7	53	73	129
NOS_WW_Line_614	2015	69.1	58	73	141
NOS_WW_Line_615	2015	68.1	46	70	92
NOS_WW_Line_616	2015	72	38	62	69
NOS_WW_Line_617	2015	71.5	52	74	110
NOS_WW_Line_618	2015	66.7	34	94	92
NOS_WW_Line_619	2015	69.3	38	73	82
NOS_WW_Line_620	2015	70	55	70	113
NOS_WW_Line_621	2015	65.2	59	44	93
NOS_WW_Line_622	2015	68.4	39	73	80
NOS_WW_Line_623	2015	70.3	49	67	100
NOS_WW_Line_624	2015	72.4	51	64	102
NOS_WW_Line_625	2015	67.9	38	70	75
NOS_WW_Line_626	2015	70.5	50	58	102
NOS_WW_Line_627	2015	67.7	49	61	93
NOS_WW_Line_628	2015	69.1	31	60	51
NOS_WW_Line_629	2015	69.1	35	50	54
NOS_WW_Line_630	2015	70.4	44	80	104
NOS_WW_Line_631	2015	67.8	51	58	91
NOS_WW_Line_632	2015	66.3	85	56	171
NOS_WW_Line_633	2015	69	79	54	144
NOS_WW_Line_634	2015	68.2	56	45	83
NOS_WW_Line_635	2015	69.8	80	41	129
